# Supplementary material for: Transforming Agricultural and Sulfur Waste into Fertilizer: Assessing the Short-Term Effects on Microbial Biodiversity via a Metagenomic Approach
Source: Life (Basel). 2024 Dec 9;14(12):1633. doi: 10.3390/life14121633 (PMC11677321; doi:10.3390/life14121633)
Supplement: Supplementary file 1 [file life-14-01633-s001.zip]

Archive with 1 entries (1 files):
- life-3332136-supplementary.pdf
